# Supplementary material for: A Novel Procedure for Knee Flexion Angle Estimation Based on Functionally Defined Coordinate Systems and Independent of the Marker Landmarks
Source: Int J Environ Res Public Health. 2022 Dec 28;20(1):500. doi: 10.3390/ijerph20010500 (PMC9819753; doi:10.3390/ijerph20010500)
Supplement: Supplementary file 1 [file ijerph-20-00500-s001.zip]

Archive with 1 entries (1 files):
- ijerph-2064141  SI.pdf
